# Supplementary material for: Lethal and Sublethal Effects of Contact Insecticides and Horticultural Oils on the Hibiscus Bud Weevil, Anthonomus testaceosquamosus Linell (Coleoptera: Curculionidae)
Source: Insects. 2023 Jun 11;14(6):544. doi: 10.3390/insects14060544 (PMC10299327; doi:10.3390/insects14060544)
Supplement: Supplementary file 1 [file insects-14-00544-s001.zip]

Archive with 1 entries (1 files):
- insects-2433668-supplementary.pdf
